# Supplementary material for: Diagnostic potential for a serum miRNA neural network for detection of ovarian cancer
Source: eLife. 2017 Oct 31;6:e28932. doi: 10.7554/eLife.28932 (PMC5679755; doi:10.7554/eLife.28932)
Supplement: Source code 1. [file elife-28932-code1.zip › Source-code1.xml]

<?xml version="1.0" encoding="UTF-8"?>
<PMML version="3.0">
<Header copyright="Copyright (c) StatSoft, Inc. All Rights Reserved.">
<Application name="STATISTICA Automated Neural Networks (SANN)" version="2.0"/>
</Header>
<DataDictionary numberOfFields="15">
<DataField name="Prediction" optype="categorical" dataType="string">
<Value value="Ovarian Cancer"/>
<Value value="Controls or Borderline"/>
</DataField>
<DataField name="hsa-miR-23b-3p" optype="continuous" dataType="double"/>
<DataField name="hsa-miR-29a-3p" optype="continuous" dataType="double"/>
<DataField name="hsa-miR-32-5p" optype="continuous" dataType="double"/>
<DataField name="hsa-miR-92a-3p" optype="continuous" dataType="double" />
<DataField name="hsa-miR-150-5p" optype="continuous" dataType="double"/>
<DataField name="hsa-miR-200a-3p" optype="continuous" dataType="double"/>
<DataField name="hsa-miR-200c-3p" optype="continuous" dataType="double"/>
<DataField name="hsa-miR-203a" optype="continuous" dataType="double"/>
<DataField name="hsa-miR-320c" optype="continuous" dataType="double"/>
<DataField name="hsa-miR-320d" optype="continuous" dataType="double"/>
<DataField name="hsa-miR-335-5p" optype="continuous" dataType="double"/>
<DataField name="hsa-miR-450b-5p" optype="continuous" dataType="double"/>
<DataField name="hsa-miR-1246" optype="continuous" dataType="double"/>
<DataField name="hsa-miR-1307-5p" optype="continuous" dataType="double"/>
</DataDictionary>
<NeuralNetwork modelName="Dataset complete with classificat_MLP 14-7-2" functionName="classification">
<MiningSchema>
<MiningField name="Prediction" usageType="predicted"/>
<MiningField name="hsa-miR-23b-3p" lowValue="0.181588" highValue="1.878229"/>
<MiningField name="hsa-miR-29a-3p" lowValue="1.659320" highValue="3.745444"/>
<MiningField name="hsa-miR-32-5p" lowValue="-0.007348" highValue="2.255944"/>
<MiningField name="hsa-miR-92a-3p" lowValue="2.962727" highValue="4.527395"/>
<MiningField name="hsa-miR-150-5p" lowValue="0.180173" highValue="2.678789"/>
<MiningField name="hsa-miR-200a-3p" lowValue="-0.020150" highValue="3.177277"/>
<MiningField name="hsa-miR-200c-3p" lowValue="0.073426" highValue="2.921768"/>
<MiningField name="hsa-miR-203a" lowValue="0.234860" highValue="2.634414"/>
<MiningField name="hsa-miR-320c" lowValue="1.295733" highValue="3.225861"/>
<MiningField name="hsa-miR-320d" lowValue="0.903799" highValue="2.820844"/>
<MiningField name="hsa-miR-335-5p" lowValue="0.474650" highValue="1.986111"/>
<MiningField name="hsa-miR-450b-5p" lowValue="-0.001170" highValue="2.063462"/>
<MiningField name="hsa-miR-1246" lowValue="1.063531" highValue="3.508095"/>
<MiningField name="hsa-miR-1307-5p" lowValue="1.012759" highValue="2.222634"/>
</MiningSchema>
<NeuralInputs numberOfInputs="14">
<NeuralInput id="0">
<DerivedField>
<NormContinuous field="hsa-miR-23b-3p" shift="-1.07027802107246e-001" scale="5.89399659952541e-001">
<LinearNorm orig="1.81587824661900e-001" norm="0.000000"/>
<LinearNorm orig="1.87822945502952e+000" norm="1.000000"/>
</NormContinuous>
</DerivedField>
</NeuralInput>
<NeuralInput id="1">
<DerivedField>
<NormContinuous field="hsa-miR-29a-3p" shift="-7.95408204565984e-001" scale="4.79357856973238e-001">
<LinearNorm orig="1.65932026146051e+000" norm="0.000000"/>
<LinearNorm orig="3.74544440744656e+000" norm="1.000000"/>
</NormContinuous>
</DerivedField>
</NeuralInput>
<NeuralInput id="2">
<DerivedField>
<NormContinuous field="hsa-miR-32-5p" shift="3.24648647984534e-003" scale="4.41834266003779e-001">
<LinearNorm orig="-7.34774717499520e-003" norm="0.000000"/>
<LinearNorm orig="2.25594434432487e+000" norm="1.000000"/>
</NormContinuous>
</DerivedField>
</NeuralInput>
<NeuralInput id="3">
<DerivedField>
<NormContinuous field="hsa-miR-92a-3p" shift="-1.89351735084109e+000" scale="6.39113086349240e-001">
<LinearNorm orig="2.96272661487389e+000" norm="0.000000"/>
<LinearNorm orig="4.52739493626945e+000" norm="1.000000"/>
</NormContinuous>
</DerivedField>
</NeuralInput>
<NeuralInput id="4">
<DerivedField>
<NormContinuous field="hsa-miR-150-5p" shift="-7.21089703778619e-002" scale="4.00221482285109e-001">
<LinearNorm orig="1.80172663311694e-001" norm="0.000000"/>
<LinearNorm orig="2.67878916508064e+000" norm="1.000000"/>
</NormContinuous>
</DerivedField>
</NeuralInput>
<NeuralInput id="5">
<DerivedField>
<NormContinuous field="hsa-miR-200a-3p" shift="6.30181709930541e-003" scale="3.12751514591303e-001">
<LinearNorm orig="-2.01495973809767e-002" norm="0.000000"/>
<LinearNorm orig="3.17727696442730e+000" norm="1.000000"/>
</NormContinuous>
</DerivedField>
</NeuralInput>
<NeuralInput id="6">
<DerivedField>
<NormContinuous field="hsa-miR-200c-3p" shift="-2.57784834438645e-002" scale="3.51081463499536e-001">
<LinearNorm orig="7.34259313690555e-002" norm="0.000000"/>
<LinearNorm orig="2.92176770946274e+000" norm="1.000000"/>
</NormContinuous>
</DerivedField>
</NeuralInput>
<NeuralInput id="7">
<DerivedField>
<NormContinuous field="hsa-miR-203a" shift="-9.78764131194626e-002" scale="4.16744089273568e-001">
<LinearNorm orig="2.34859751196645e-001" norm="0.000000"/>
<LinearNorm orig="2.63441387983015e+000" norm="1.000000"/>
</NormContinuous>
</DerivedField>
</NeuralInput>
<NeuralInput id="8">
<DerivedField>
<NormContinuous field="hsa-miR-320c" shift="-6.71320107138154e-001" scale="5.18100475607077e-001">
<LinearNorm orig="1.29573343153477e+000" norm="0.000000"/>
<LinearNorm orig="3.22586097837453e+000" norm="1.000000"/>
</NormContinuous>
</DerivedField>
</NeuralInput>
<NeuralInput id="9">
<DerivedField>
<NormContinuous field="hsa-miR-320d" shift="-4.71454485707025e-001" scale="5.21636279355979e-001">
<LinearNorm orig="9.03799264669801e-001" norm="0.000000"/>
<LinearNorm orig="2.82084384070009e+000" norm="1.000000"/>
</NormContinuous>
</DerivedField>
</NeuralInput>
<NeuralInput id="10">
<DerivedField>
<NormContinuous field="hsa-miR-335-5p" shift="-3.14034228530097e-001" scale="6.61611621630445e-001">
<LinearNorm orig="4.74650411605838e-001" norm="0.000000"/>
<LinearNorm orig="1.98611116487321e+000" norm="1.000000"/>
</NormContinuous>
</DerivedField>
</NeuralInput>
<NeuralInput id="11">
<DerivedField>
<NormContinuous field="hsa-miR-450b-5p" shift="5.66695208923269e-004" scale="4.84347902320302e-001">
<LinearNorm orig="-1.17001685401852e-003" norm="0.000000"/>
<LinearNorm orig="2.06346161509779e+000" norm="1.000000"/>
</NormContinuous>
</DerivedField>
</NeuralInput>
<NeuralInput id="12">
<DerivedField>
<NormContinuous field="hsa-miR-1246" shift="-4.35059758202962e-001" scale="4.09071005081325e-001">
<LinearNorm orig="1.06353115424661e+000" norm="0.000000"/>
<LinearNorm orig="3.50809453707839e+000" norm="1.000000"/>
</NormContinuous>
</DerivedField>
</NeuralInput>
<NeuralInput id="13">
<DerivedField>
<NormContinuous field="hsa-miR-1307-5p" shift="-8.37077538483651e-001" scale="8.26531686726199e-001">
<LinearNorm orig="1.01275916208273e+000" norm="0.000000"/>
<LinearNorm orig="2.22263413246758e+000" norm="1.000000"/>
</NormContinuous>
</DerivedField>
</NeuralInput>
</NeuralInputs>
<NeuralLayer numberOfNeurons="7" activationFunction="tanh">
<Neuron id="14" bias="-1.53490257231569e+000">
<Con from="0" weight="3.86636425127573e+000"/>
<Con from="1" weight="1.22136962869416e+000"/>
<Con from="2" weight="-2.72359339884494e+000"/>
<Con from="3" weight="-1.77230446723615e+000"/>
<Con from="4" weight="-1.46216194289540e+000"/>
<Con from="5" weight="3.24558345763305e+000"/>
<Con from="6" weight="3.06996215451877e+000"/>
<Con from="7" weight="-5.77021402108199e+000"/>
<Con from="8" weight="2.25881864469434e+000"/>
<Con from="9" weight="3.71517728820130e+000"/>
<Con from="10" weight="-3.09473949823228e-001"/>
<Con from="11" weight="7.26212042761451e-001"/>
<Con from="12" weight="5.22190869640098e-001"/>
<Con from="13" weight="-2.39263599373798e+000"/>
</Neuron>
<Neuron id="15" bias="1.31657023685626e-001">
<Con from="0" weight="2.15896216805703e+000"/>
<Con from="1" weight="-1.57953776828174e+000"/>
<Con from="2" weight="-2.01711047435665e+000"/>
<Con from="3" weight="-7.50351056198362e-001"/>
<Con from="4" weight="-1.92743140136514e+000"/>
<Con from="5" weight="2.99847359614649e-001"/>
<Con from="6" weight="-2.22202910077016e+000"/>
<Con from="7" weight="-4.76928013017713e-002"/>
<Con from="8" weight="-7.59498711144356e-001"/>
<Con from="9" weight="-1.05109239442980e+000"/>
<Con from="10" weight="3.51623715392210e-001"/>
<Con from="11" weight="3.54202422454860e+000"/>
<Con from="12" weight="1.89440838853097e+000"/>
<Con from="13" weight="-2.41189170155559e+000"/>
</Neuron>
<Neuron id="16" bias="1.43853764533907e+000">
<Con from="0" weight="-9.22813177953713e-001"/>
<Con from="1" weight="-3.34649069356616e+000"/>
<Con from="2" weight="-1.97874371696066e+000"/>
<Con from="3" weight="4.33203158757785e+000"/>
<Con from="4" weight="4.31521010368907e+000"/>
<Con from="5" weight="-5.27616181448894e+000"/>
<Con from="6" weight="-7.83331802110645e+000"/>
<Con from="7" weight="-3.45801845603552e+000"/>
<Con from="8" weight="-5.46339923062738e+000"/>
<Con from="9" weight="-6.66285394819879e+000"/>
<Con from="10" weight="-2.55681011469760e+000"/>
<Con from="11" weight="-3.50785278810738e+000"/>
<Con from="12" weight="-5.24223013070959e+000"/>
<Con from="13" weight="-4.24405894617469e+000"/>
</Neuron>
<Neuron id="17" bias="-1.86441750440977e+000">
<Con from="0" weight="1.77158646977566e+000"/>
<Con from="1" weight="4.83593638728132e+000"/>
<Con from="2" weight="2.93633574574327e+000"/>
<Con from="3" weight="-5.73872602600682e+000"/>
<Con from="4" weight="-5.70284050186134e+000"/>
<Con from="5" weight="7.35116939670637e+000"/>
<Con from="6" weight="1.06954445810564e+001"/>
<Con from="7" weight="4.89961793180250e+000"/>
<Con from="8" weight="7.12785345464860e+000"/>
<Con from="9" weight="8.87746558581506e+000"/>
<Con from="10" weight="3.85582936805749e+000"/>
<Con from="11" weight="5.06143738013748e+000"/>
<Con from="12" weight="7.13807633592428e+000"/>
<Con from="13" weight="6.01517428721663e+000"/>
</Neuron>
<Neuron id="18" bias="-1.39007362347401e+000">
<Con from="0" weight="1.72255469608114e+000"/>
<Con from="1" weight="-1.86165729356541e+000"/>
<Con from="2" weight="-1.90033969603888e+000"/>
<Con from="3" weight="2.37957191920508e+000"/>
<Con from="4" weight="1.19976490900057e+000"/>
<Con from="5" weight="1.50396988828879e+000"/>
<Con from="6" weight="5.68345390367603e-001"/>
<Con from="7" weight="-2.13131273172663e+000"/>
<Con from="8" weight="2.41361647447767e+000"/>
<Con from="9" weight="2.28470508155423e+000"/>
<Con from="10" weight="7.33410779420942e-001"/>
<Con from="11" weight="2.02146659723445e+000"/>
<Con from="12" weight="-7.73587812850011e-001"/>
<Con from="13" weight="-1.53745590427323e+000"/>
</Neuron>
<Neuron id="19" bias="-2.27245624254360e+000">
<Con from="0" weight="-2.90443799319791e+000"/>
<Con from="1" weight="-3.68208822544325e+000"/>
<Con from="2" weight="-3.46789504316015e+000"/>
<Con from="3" weight="8.37052647324236e-001"/>
<Con from="4" weight="7.65436481536820e-001"/>
<Con from="5" weight="-4.99581134896554e+000"/>
<Con from="6" weight="-6.86730880201060e+000"/>
<Con from="7" weight="-4.18010466512886e+000"/>
<Con from="8" weight="-4.79366603735720e+000"/>
<Con from="9" weight="-5.54970156820046e+000"/>
<Con from="10" weight="-3.81043212715729e+000"/>
<Con from="11" weight="-4.52104578830334e+000"/>
<Con from="12" weight="-5.40512941600826e+000"/>
<Con from="13" weight="-4.46376429310638e+000"/>
</Neuron>
<Neuron id="20" bias="-1.41238964397195e+000">
<Con from="0" weight="-8.18814960793102e-001"/>
<Con from="1" weight="-1.82559898853851e+000"/>
<Con from="2" weight="2.16129711051170e+000"/>
<Con from="3" weight="2.32670843074396e+000"/>
<Con from="4" weight="-1.03267361747515e+000"/>
<Con from="5" weight="-2.32475363308934e+000"/>
<Con from="6" weight="6.62257264300905e-001"/>
<Con from="7" weight="5.73805413129751e+000"/>
<Con from="8" weight="-2.24874818795921e+000"/>
<Con from="9" weight="-4.25178800936449e+000"/>
<Con from="10" weight="-4.67668737217193e-001"/>
<Con from="11" weight="5.96299435874968e-001"/>
<Con from="12" weight="1.44591620076925e+000"/>
<Con from="13" weight="2.00807879352191e+000"/>
</Neuron>
</NeuralLayer>
<NeuralLayer numberOfNeurons="2" activationFunction="tanh" normalizationMethod="softmax">
<Neuron id="21" bias="-4.14151909582033e+000">
<Con from="14" weight="9.74027777331552e+000"/>
<Con from="15" weight="-1.90077878045881e+000"/>
<Con from="16" weight="-1.26559668533529e+001"/>
<Con from="17" weight="1.64281899413842e+000"/>
<Con from="18" weight="-4.11740620285455e+000"/>
<Con from="19" weight="5.74336157346222e+000"/>
<Con from="20" weight="7.28595015138478e+000"/>
</Neuron>
<Neuron id="22" bias="4.23842029656941e+000">
<Con from="14" weight="-9.77050594103395e+000"/>
<Con from="15" weight="1.90978476815711e+000"/>
<Con from="16" weight="1.25606549929874e+001"/>
<Con from="17" weight="-1.70819333611325e+000"/>
<Con from="18" weight="4.11135939489197e+000"/>
<Con from="19" weight="-5.75632057594169e+000"/>
<Con from="20" weight="-7.25766983514833e+000"/>
</Neuron>
</NeuralLayer>
<NeuralOutputs numberOfOutputs="2">
<NeuralOutput outputNeuron="21">
<DerivedField optype="categorical">
<NormDiscrete field="Prediction" value="Ovarian Cancer"/>
</DerivedField>
</NeuralOutput>
<NeuralOutput outputNeuron="22">
<DerivedField optype="categorical">
<NormDiscrete field="Prediction" value="Controls or Borderline"/>
</DerivedField>
</NeuralOutput>
</NeuralOutputs>
<Output>
    <OutputField name="probability_disease" feature="probability" value="Ovarian Cancer"/>
    <OutputField name="probability_no_disease" feature="probability" value="Controls or Borderline"/>
</Output>
</NeuralNetwork>
</PMML>
