# Supplementary material for: Diagnostic potential for a serum miRNA neural network for detection of ovarian cancer
Source: eLife. 2017 Oct 31;6:e28932. doi: 10.7554/eLife.28932 (PMC5679755; doi:10.7554/eLife.28932)
Supplement: Source code 2. [file elife-28932-code2.zip › Source-code2.xml]

<?xml version="1.0" encoding="UTF-8"?>
<PMML version="3.0">
<Header copyright="Copyright (c) StatSoft, Inc. All Rights Reserved.">
<Application name="STATISTICA Automated Neural Networks (SANN)" version="2.0"/>
</Header>
<DataDictionary numberOfFields="15">
<DataField name="Prediction" optype="categorical" dataType="string">
<Value value="Ovarian Cancer"/>
<Value value="Controls or Borderline"/>
</DataField>
<DataField name="hsa-miR-1246" optype="continuous" dataType="double"/>
<DataField name="hsa-miR-1307-5p" optype="continuous" dataType="double"/>
<DataField name="hsa-miR-150-5p" optype="continuous" dataType="double"/>
<DataField name="hsa-miR-200a-3p" optype="continuous" dataType="double"/>
<DataField name="hsa-miR-200c-3p" optype="continuous" dataType="double"/>
<DataField name="hsa-miR-203a" optype="continuous" dataType="double"/>
<DataField name="hsa-miR-23b-3p" optype="continuous" dataType="double"/>
<DataField name="hsa-miR-29a-3p" optype="continuous" dataType="double"/>
<DataField name="hsa-miR-320c" optype="continuous" dataType="double"/>
<DataField name="hsa-miR-320d" optype="continuous" dataType="double"/>
<DataField name="hsa-miR-335-5p" optype="continuous" dataType="double"/>
<DataField name="hsa-miR-450b-5p" optype="continuous" dataType="double"/>
<DataField name="hsa-miR-92a-3p" optype="continuous" dataType="double"/>
<DataField name="hsa-miR-32-5p" optype="continuous" dataType="double"/>
</DataDictionary>
<NeuralNetwork modelName="qPCR 4 miR norma_MLP 14-7-2" functionName="classification">
<MiningSchema>
<MiningField name="Prediction" usageType="predicted"/>
<MiningField name="hsa-miR-1246" lowValue="-11.459624" highValue="4.106290"/>
<MiningField name="hsa-miR-1307-5p" lowValue="-10.408458" highValue="-4.186438"/>
<MiningField name="hsa-miR-150-5p" lowValue="-2.839014" highValue="2.914799"/>
<MiningField name="hsa-miR-200a-3p" lowValue="-10.471626" highValue="-2.105322"/>
<MiningField name="hsa-miR-200c-3p" lowValue="-9.659586" highValue="0.141486"/>
<MiningField name="hsa-miR-203a" lowValue="-10.822217" highValue="-3.207321"/>
<MiningField name="hsa-miR-23b-3p" lowValue="-1.013728" highValue="2.096164"/>
<MiningField name="hsa-miR-29a-3p" lowValue="-5.173170" highValue="1.192018"/>
<MiningField name="hsa-miR-320c" lowValue="-5.591979" highValue="1.135248"/>
<MiningField name="hsa-miR-320d" lowValue="-10.756055" highValue="-0.393975"/>
<MiningField name="hsa-miR-335-5p" lowValue="-8.819327" highValue="-3.456467"/>
<MiningField name="hsa-miR-450b-5p" lowValue="-11.192557" highValue="-2.874491"/>
<MiningField name="hsa-miR-92a-3p" lowValue="0.978830" highValue="6.352919"/>
<MiningField name="hsa-miR-32-5p" lowValue="-8.185031" highValue="0.764198"/>
</MiningSchema>
<NeuralInputs numberOfInputs="14">
<NeuralInput id="0">
<DerivedField>
<NormContinuous field="hsa-miR-1246" shift="7.36199896081722e-001" scale="6.42429340280159e-002">
<LinearNorm orig="-1.14596244275000e+001" norm="0.000000"/>
<LinearNorm orig="4.10628978750000e+000" norm="1.000000"/>
</NormContinuous>
</DerivedField>
</NeuralInput>
<NeuralInput id="1">
<DerivedField>
<NormContinuous field="hsa-miR-1307-5p" shift="1.67284212919683e+000" scale="1.60719493922761e-001">
<LinearNorm orig="-1.04084581675000e+001" norm="0.000000"/>
<LinearNorm orig="-4.18643758000000e+000" norm="1.000000"/>
</NormContinuous>
</DerivedField>
</NeuralInput>
<NeuralInput id="2">
<DerivedField>
<NormContinuous field="hsa-miR-150-5p" shift="4.93414336924109e-001" scale="1.73797810391601e-001">
<LinearNorm orig="-2.83901354000000e+000" norm="0.000000"/>
<LinearNorm orig="2.91479888000000e+000" norm="1.000000"/>
</NormContinuous>
</DerivedField>
</NeuralInput>
<NeuralInput id="3">
<DerivedField>
<NormContinuous field="hsa-miR-200a-3p" shift="1.25164303624138e+000" scale="1.19527093909644e-001">
<LinearNorm orig="-1.04716261000000e+001" norm="0.000000"/>
<LinearNorm orig="-2.10532213250000e+000" norm="1.000000"/>
</NormContinuous>
</DerivedField>
</NeuralInput>
<NeuralInput id="4">
<DerivedField>
<NormContinuous field="hsa-miR-200c-3p" shift="9.85564265073072e-001" scale="1.02029655453483e-001">
<LinearNorm orig="-9.65958633000000e+000" norm="0.000000"/>
<LinearNorm orig="1.41485677500000e-001" norm="1.000000"/>
</NormContinuous>
</DerivedField>
</NeuralInput>
<NeuralInput id="5">
<DerivedField>
<NormContinuous field="hsa-miR-203a" shift="1.42119044627034e+000" scale="1.31321565696036e-001">
<LinearNorm orig="-1.08222167375000e+001" norm="0.000000"/>
<LinearNorm orig="-3.20732123500000e+000" norm="1.000000"/>
</NormContinuous>
</DerivedField>
</NeuralInput>
<NeuralInput id="6">
<DerivedField>
<NormContinuous field="hsa-miR-23b-3p" shift="3.25968885842788e-001" scale="3.21554570232678e-001">
<LinearNorm orig="-1.01372804500000e+000" norm="0.000000"/>
<LinearNorm orig="2.09616400000000e+000" norm="1.000000"/>
</NormContinuous>
</DerivedField>
</NeuralInput>
<NeuralInput id="7">
<DerivedField>
<NormContinuous field="hsa-miR-29a-3p" shift="8.12728607816752e-001" scale="1.57104551983934e-001">
<LinearNorm orig="-5.17317033500000e+000" norm="0.000000"/>
<LinearNorm orig="1.19201760750000e+000" norm="1.000000"/>
</NormContinuous>
</DerivedField>
</NeuralInput>
<NeuralInput id="8">
<DerivedField>
<NormContinuous field="hsa-miR-320c" shift="8.31245836968675e-001" scale="1.48649661605698e-001">
<LinearNorm orig="-5.59197934250000e+000" norm="0.000000"/>
<LinearNorm orig="1.13524754250000e+000" norm="1.000000"/>
</NormContinuous>
</DerivedField>
</NeuralInput>
<NeuralInput id="9">
<DerivedField>
<NormContinuous field="hsa-miR-320d" shift="1.03802082324949e+000" scale="9.65057195552630e-002">
<LinearNorm orig="-1.07560549575000e+001" norm="0.000000"/>
<LinearNorm orig="-3.93974817499998e-001" norm="1.000000"/>
</NormContinuous>
</DerivedField>
</NeuralInput>
<NeuralInput id="10">
<DerivedField>
<NormContinuous field="hsa-miR-335-5p" shift="1.64451917784801e+000" scale="1.86467643857999e-001">
<LinearNorm orig="-8.81932727750000e+000" norm="0.000000"/>
<LinearNorm orig="-3.45646657250000e+000" norm="1.000000"/>
</NormContinuous>
</DerivedField>
</NeuralInput>
<NeuralInput id="11">
<DerivedField>
<NormContinuous field="hsa-miR-450b-5p" shift="1.34557198100180e+000" scale="1.20220247087249e-001">
<LinearNorm orig="-1.11925571075000e+001" norm="0.000000"/>
<LinearNorm orig="-2.87449069000000e+000" norm="1.000000"/>
</NormContinuous>
</DerivedField>
</NeuralInput>
<NeuralInput id="12">
<DerivedField>
<NormContinuous field="hsa-miR-92a-3p" shift="-1.82138840244194e-001" scale="1.86078060687083e-001">
<LinearNorm orig="9.78830280000000e-001" norm="0.000000"/>
<LinearNorm orig="6.35291896250000e+000" norm="1.000000"/>
</NormContinuous>
</DerivedField>
</NeuralInput>
<NeuralInput id="13">
<DerivedField>
<NormContinuous field="hsa-miR-32-5p" shift="9.14607435004242e-001" scale="1.11741478937024e-001">
<LinearNorm orig="-8.18503069500000e+000" norm="0.000000"/>
<LinearNorm orig="7.64197555000003e-001" norm="1.000000"/>
</NormContinuous>
</DerivedField>
</NeuralInput>
</NeuralInputs>
<NeuralLayer numberOfNeurons="7" activationFunction="tanh">
<Neuron id="14" bias="-2.21809086201937e+000">
<Con from="0" weight="4.22169709054613e+000"/>
<Con from="1" weight="1.00613032934605e+000"/>
<Con from="2" weight="-2.15545942524112e-001"/>
<Con from="3" weight="-6.82729932092606e-002"/>
<Con from="4" weight="3.09190582975432e+000"/>
<Con from="5" weight="-2.17807063265411e-001"/>
<Con from="6" weight="1.23265846469956e+000"/>
<Con from="7" weight="7.97291649417481e-001"/>
<Con from="8" weight="1.05597220596958e+000"/>
<Con from="9" weight="6.10318870320910e-001"/>
<Con from="10" weight="-3.85882156134400e+000"/>
<Con from="11" weight="-1.20326426423117e+000"/>
<Con from="12" weight="-5.02794059635847e+000"/>
<Con from="13" weight="2.53461844679509e+000"/>
</Neuron>
<Neuron id="15" bias="8.42491109156294e-001">
<Con from="0" weight="-2.64201428344140e+000"/>
<Con from="1" weight="-4.75887803234543e-001"/>
<Con from="2" weight="1.49547894929035e+000"/>
<Con from="3" weight="-3.30553807457405e+000"/>
<Con from="4" weight="1.55729774696980e+000"/>
<Con from="5" weight="-4.15069968078133e-001"/>
<Con from="6" weight="-4.21929759959387e+000"/>
<Con from="7" weight="-2.20815934369992e+000"/>
<Con from="8" weight="4.07204045624961e+000"/>
<Con from="9" weight="-2.52526262186740e+000"/>
<Con from="10" weight="2.04544741251492e+000"/>
<Con from="11" weight="-9.33189123768420e-001"/>
<Con from="12" weight="2.05843137498635e+000"/>
<Con from="13" weight="2.97520473451382e+000"/>
</Neuron>
<Neuron id="16" bias="8.36238123691275e-001">
<Con from="0" weight="-2.92246356574247e+000"/>
<Con from="1" weight="2.82114097829045e+000"/>
<Con from="2" weight="-1.06723301954888e+000"/>
<Con from="3" weight="1.23410023285305e+000"/>
<Con from="4" weight="-9.31459523504286e-001"/>
<Con from="5" weight="-7.52340339683330e+000"/>
<Con from="6" weight="-8.44540110905590e-001"/>
<Con from="7" weight="7.56164533369959e-001"/>
<Con from="8" weight="1.09286392958250e+000"/>
<Con from="9" weight="2.41497270032580e+000"/>
<Con from="10" weight="3.93175638959405e-001"/>
<Con from="11" weight="1.67666818115530e-001"/>
<Con from="12" weight="1.25656528223753e+000"/>
<Con from="13" weight="1.08985090272024e+000"/>
</Neuron>
<Neuron id="17" bias="9.96387516972897e-001">
<Con from="0" weight="-2.06270263294491e-001"/>
<Con from="1" weight="1.08911623051161e+000"/>
<Con from="2" weight="-3.16410398091554e-001"/>
<Con from="3" weight="-1.74647983522519e-001"/>
<Con from="4" weight="-5.29137627679609e-001"/>
<Con from="5" weight="4.87991381304531e-002"/>
<Con from="6" weight="-5.58077086533418e-001"/>
<Con from="7" weight="1.68769245819680e-001"/>
<Con from="8" weight="-1.11371647066049e+000"/>
<Con from="9" weight="-2.12328983756707e-001"/>
<Con from="10" weight="-4.58178613547148e-001"/>
<Con from="11" weight="-1.01820582275274e+000"/>
<Con from="12" weight="-1.19905653417024e-001"/>
<Con from="13" weight="8.94358580341628e-001"/>
</Neuron>
<Neuron id="18" bias="-9.06413170406091e-001">
<Con from="0" weight="-5.35123755343287e-001"/>
<Con from="1" weight="5.33557303408879e+000"/>
<Con from="2" weight="1.40507832433538e+000"/>
<Con from="3" weight="-1.51005902944425e+000"/>
<Con from="4" weight="-5.40000263861919e-001"/>
<Con from="5" weight="-1.63058549328378e+000"/>
<Con from="6" weight="-3.18893442958114e+000"/>
<Con from="7" weight="1.77647616376674e+000"/>
<Con from="8" weight="-2.38158219188935e+000"/>
<Con from="9" weight="7.18452760395612e-001"/>
<Con from="10" weight="1.03783966823564e+000"/>
<Con from="11" weight="8.51679201311813e-001"/>
<Con from="12" weight="-2.41672752675213e+000"/>
<Con from="13" weight="-6.20691791073692e-003"/>
</Neuron>
<Neuron id="19" bias="-2.05195458579665e+000">
<Con from="0" weight="-2.08755615710315e+000"/>
<Con from="1" weight="3.48137085195352e-001"/>
<Con from="2" weight="3.06474015647842e+000"/>
<Con from="3" weight="-4.67112042323577e+000"/>
<Con from="4" weight="-1.07118146646652e+000"/>
<Con from="5" weight="2.98104166830514e+000"/>
<Con from="6" weight="-1.12271554726953e+000"/>
<Con from="7" weight="-8.45247772375416e-001"/>
<Con from="8" weight="1.79665444010973e+000"/>
<Con from="9" weight="-2.16374318188480e+000"/>
<Con from="10" weight="2.74849425313138e+000"/>
<Con from="11" weight="1.23292583248360e+000"/>
<Con from="12" weight="1.94516027718627e+000"/>
<Con from="13" weight="1.24788687009586e+000"/>
</Neuron>
<Neuron id="20" bias="5.76743977993838e+000">
<Con from="0" weight="-1.43685638654133e+000"/>
<Con from="1" weight="4.68356620066408e-001"/>
<Con from="2" weight="-1.34443277245160e+000"/>
<Con from="3" weight="2.31686918245210e+000"/>
<Con from="4" weight="-9.85842602813011e-001"/>
<Con from="5" weight="-2.94014780036914e-001"/>
<Con from="6" weight="-3.39839548120503e+000"/>
<Con from="7" weight="-1.04147693709512e+000"/>
<Con from="8" weight="-2.16022306036953e+000"/>
<Con from="9" weight="-6.02713985986496e-001"/>
<Con from="10" weight="-4.58326729544344e-001"/>
<Con from="11" weight="1.25815527743602e+000"/>
<Con from="12" weight="-1.72926547787263e+000"/>
<Con from="13" weight="-2.27933329657455e+000"/>
</Neuron>
</NeuralLayer>
<NeuralLayer numberOfNeurons="2" activationFunction="identity"  normalizationMethod="softmax">
<Neuron id="21" bias="7.62533824523976e-001">
<Con from="14" weight="-8.84742081221459e-001"/>
<Con from="15" weight="6.20067506415274e-001"/>
<Con from="16" weight="-7.86793329648092e-001"/>
<Con from="17" weight="4.70782892521714e-001"/>
<Con from="18" weight="9.05212724910061e-001"/>
<Con from="19" weight="-1.49272909648887e+000"/>
<Con from="20" weight="-9.64813178251044e-001"/>
</Neuron>
<Neuron id="22" bias="2.49077918762865e-001">
<Con from="14" weight="8.86350585241326e-001"/>
<Con from="15" weight="-6.16310997987521e-001"/>
<Con from="16" weight="7.94028613478487e-001"/>
<Con from="17" weight="-4.46489258213003e-001"/>
<Con from="18" weight="-9.34668787141631e-001"/>
<Con from="19" weight="1.50515057684359e+000"/>
<Con from="20" weight="9.82810997450523e-001"/>
</Neuron>
</NeuralLayer>
<NeuralOutputs numberOfOutputs="2">
<NeuralOutput outputNeuron="21">
<DerivedField optype="categorical" dataType="string">
<NormDiscrete field="Prediction" value="Ovarian Cancer"/>
</DerivedField>
</NeuralOutput>
<NeuralOutput outputNeuron="22">
<DerivedField optype="categorical" dataType="string">
<NormDiscrete field="Prediction" value="Controls or Borderline"/>
</DerivedField>
</NeuralOutput>
</NeuralOutputs>
<Output>
      <OutputField name="probability_disease" feature="probability" value="Ovarian Cancer"/>
      <OutputField name="probability_no_disease" feature="probability" value="Controls or Borderline"/>
    </Output>
</NeuralNetwork>
</PMML>
