# Supplementary material for: Diagnostic potential for a serum miRNA neural network for detection of ovarian cancer
Source: eLife. 2017 Oct 31;6:e28932. doi: 10.7554/eLife.28932 (PMC5679755; doi:10.7554/eLife.28932)
Supplement: Source code 3. [file elife-28932-code3.zip]

Archive with 1 entries (1 files):
- Source-code3.xml
