# Supplementary material for: Diagnostic potential for a serum miRNA neural network for detection of ovarian cancer
Source: eLife. 2017 Oct 31;6:e28932. doi: 10.7554/eLife.28932 (PMC5679755; doi:10.7554/eLife.28932)
Supplement: Source code 3. [file elife-28932-code3.zip › Source-code3.xml]

<?xml version="1.0" encoding="UTF-8"?>
<PMML version="3.0">
<Header copyright="Copyright (c) StatSoft, Inc. All Rights Reserved.">
<Application name="STATISTICA Automated Neural Networks (SANN)" version="2.0"/>
</Header>
<DataDictionary numberOfFields="8">
<DataField name="Prediction" optype="categorical" dataType="string">
<Value value="Ovarian Cancer"/>
<Value value="Controls or Borderline"/>
</DataField>
<DataField name="hsa-miR-1307-5p" optype="continuous" dataType="double"/>
<DataField name="hsa-miR-29a-3p" optype="continuous" dataType="double"/>
<DataField name="hsa-miR-320c" optype="continuous" dataType="double"/>
<DataField name="hsa-miR-335-5p" optype="continuous" dataType="double"/>
<DataField name="hsa-miR-450b-5p" optype="continuous" dataType="double"/>
<DataField name="hsa-miR-92a-3p" optype="continuous" dataType="double"/>
<DataField name="hsa-miR-200c-3p" optype="continuous" dataType="double"/>
</DataDictionary>
<NeuralNetwork modelName="qPCR two miRNA normal_MLP 7-4-2" functionName="classification">
<MiningSchema>
<MiningField name="Prediction" usageType="predicted"/>
<MiningField name="hsa-miR-1307-5p" lowValue="-10.612832" highValue="-4.621024"/>
<MiningField name="hsa-miR-29a-3p" lowValue="-5.413819" highValue="1.299008"/>
<MiningField name="hsa-miR-320c" lowValue="-5.992644" highValue="0.891632"/>
<MiningField name="hsa-miR-335-5p" lowValue="-9.041522" highValue="-3.647260"/>
<MiningField name="hsa-miR-450b-5p" lowValue="-11.219236" highValue="-2.552368"/>
<MiningField name="hsa-miR-92a-3p" lowValue="0.673231" highValue="6.109303"/>
<MiningField name="hsa-miR-200c-3p" lowValue="-9.938204" highValue="0.311732"/>
</MiningSchema>
<NeuralInputs numberOfInputs="7">
<NeuralInput id="0">
<DerivedField>
<NormContinuous field="hsa-miR-1307-5p" shift="1.77122374503938e+000" scale="1.66894548516496e-001">
<LinearNorm orig="-1.06128316400000e+001" norm="0.000000"/>
<LinearNorm orig="-4.62102418500000e+000" norm="1.000000"/>
</NormContinuous>
</DerivedField>
</NeuralInput>
<NeuralInput id="1">
<DerivedField>
<NormContinuous field="hsa-miR-29a-3p" shift="8.06488746145914e-001" scale="1.48968535528835e-001">
<LinearNorm orig="-5.41381939000000e+000" norm="0.000000"/>
<LinearNorm orig="1.29900756000000e+000" norm="1.000000"/>
</NormContinuous>
</DerivedField>
</NeuralInput>
<NeuralInput id="2">
<DerivedField>
<NormContinuous field="hsa-miR-320c" shift="8.70482818309833e-001" scale="1.45258550891356e-001">
<LinearNorm orig="-5.99264424000000e+000" norm="0.000000"/>
<LinearNorm orig="8.91632065000000e-001" norm="1.000000"/>
</NormContinuous>
</DerivedField>
</NeuralInput>
<NeuralInput id="3">
<DerivedField>
<NormContinuous field="hsa-miR-335-5p" shift="1.67613701439098e+000" scale="1.85382171594120e-001">
<LinearNorm orig="-9.04152217000000e+000" norm="0.000000"/>
<LinearNorm orig="-3.64726019000000e+000" norm="1.000000"/>
</NormContinuous>
</DerivedField>
</NeuralInput>
<NeuralInput id="4">
<DerivedField>
<NormContinuous field="hsa-miR-450b-5p" shift="1.29449720983734e+000" scale="1.15381942162526e-001">
<LinearNorm orig="-1.12192357450000e+001" norm="0.000000"/>
<LinearNorm orig="-2.55236828500000e+000" norm="1.000000"/>
</NormContinuous>
</DerivedField>
</NeuralInput>
<NeuralInput id="5">
<DerivedField>
<NormContinuous field="hsa-miR-92a-3p" shift="-1.23845165728868e-001" scale="1.83956349277493e-001">
<LinearNorm orig="6.73231264999998e-001" norm="0.000000"/>
<LinearNorm orig="6.10930348500000e+000" norm="1.000000"/>
</NormContinuous>
</DerivedField>
</NeuralInput>
<NeuralInput id="6">
<DerivedField>
<NormContinuous field="hsa-miR-200c-3p" shift="9.69586895146553e-001" scale="9.75615826807554e-002">
<LinearNorm orig="-9.93820383500000e+000" norm="0.000000"/>
<LinearNorm orig="3.11732385000003e-001" norm="1.000000"/>
</NormContinuous>
</DerivedField>
</NeuralInput>
</NeuralInputs>
<NeuralLayer numberOfNeurons="4" activationFunction="tanh">
<Neuron id="7" bias="2.38703862254834e+000">
<Con from="0" weight="-2.12439322837969e+000"/>
<Con from="1" weight="-1.87341842180558e+000"/>
<Con from="2" weight="-3.55031476697913e+000"/>
<Con from="3" weight="1.62309863246362e+001"/>
<Con from="4" weight="1.19997157145643e+001"/>
<Con from="5" weight="1.38302178345722e+000"/>
<Con from="6" weight="-3.14011114670290e+001"/>
</Neuron>
<Neuron id="8" bias="7.34974101592598e+000">
<Con from="0" weight="1.31039661317176e+001"/>
<Con from="1" weight="-3.02271032479912e+001"/>
<Con from="2" weight="2.43127123718308e+001"/>
<Con from="3" weight="-9.81984269491017e+000"/>
<Con from="4" weight="-1.45715872253401e+001"/>
<Con from="5" weight="9.05721277368016e+000"/>
<Con from="6" weight="-1.80256030015367e+001"/>
</Neuron>
<Neuron id="9" bias="-1.57467779109554e+001">
<Con from="0" weight="2.56791676123410e+000"/>
<Con from="1" weight="2.69954787600319e+001"/>
<Con from="2" weight="5.24730831228103e+000"/>
<Con from="3" weight="-3.94998717443673e+000"/>
<Con from="4" weight="1.43854497990942e+001"/>
<Con from="5" weight="-1.79306960675316e+001"/>
<Con from="6" weight="1.58425762629285e+000"/>
</Neuron>
<Neuron id="10" bias="1.44560663090519e+001">
<Con from="0" weight="-1.11159762633649e+001"/>
<Con from="1" weight="-1.98342801698874e+001"/>
<Con from="2" weight="-8.31991964470461e+000"/>
<Con from="3" weight="4.21846497898032e-002"/>
<Con from="4" weight="-1.10113292265179e+001"/>
<Con from="5" weight="1.77071117200400e+001"/>
<Con from="6" weight="1.17257002870402e+001"/>
</Neuron>
</NeuralLayer>
<NeuralLayer numberOfNeurons="2" activationFunction="identity" normalizationMethod="softmax">
<Neuron id="11" bias="2.63940362428213e-002">
<Con from="7" weight="-1.62217527768838e+000"/>
<Con from="8" weight="-1.49753350810936e+000"/>
<Con from="9" weight="-1.16499362353679e+001"/>
<Con from="10" weight="-1.15996960600431e+001"/>
</Neuron>
<Neuron id="12" bias="-1.19632383012835e-001">
<Con from="7" weight="1.63911096240753e+000"/>
<Con from="8" weight="1.53396913727187e+000"/>
<Con from="9" weight="1.16401195026167e+001"/>
<Con from="10" weight="1.15764883612833e+001"/>
</Neuron>
</NeuralLayer>
<NeuralOutputs numberOfOutputs="2">
<NeuralOutput outputNeuron="11">
<DerivedField optype="categorical" dataType="string">
<NormDiscrete field="Prediction" value="Ovarian Cancer"/>
</DerivedField>
</NeuralOutput>
<NeuralOutput outputNeuron="12">
<DerivedField optype="categorical" dataType="string">
<NormDiscrete field="Prediction" value="Controls or Borderline"/>
</DerivedField>
</NeuralOutput>
</NeuralOutputs>
<Output>
      <OutputField name="probability_disease" feature="probability" value="Ovarian Cancer"/>
      <OutputField name="probability_no_disease" feature="probability" value="Controls or Borderline"/>
    </Output>
</NeuralNetwork>
</PMML>
