# Supplementary material for: Diagnostic potential for a serum miRNA neural network for detection of ovarian cancer
Source: eLife. 2017 Oct 31;6:e28932. doi: 10.7554/eLife.28932 (PMC5679755; doi:10.7554/eLife.28932)
Supplement: Source code 4. [file elife-28932-code4.zip › Source-code4.xml]

<?xml version="1.0" encoding="UTF-8"?>
<PMML version="3.0">
<Header copyright="Copyright (c) StatSoft, Inc. All Rights Reserved.">
<Application name="STATISTICA Automated Neural Networks (SANN)" version="2.0"/>
</Header>
<DataDictionary numberOfFields="15">
<DataField name="Prediction" optype="categorical" dataType="string">
<Value value="Controls or Borderline"/>
<Value value="Ovarian Cancer"/>
</DataField>
<DataField name="hsa-miR-200a" optype="continuous" dataType="double"/>
<DataField name="hsa-miR-29a" optype="continuous" dataType="double"/>
<DataField name="hsa-miR-320c" optype="continuous" dataType="double"/>
<DataField name="hsa-miR-1307" optype="continuous" dataType="double"/>
<DataField name="hsa-miR-320d" optype="continuous" dataType="double"/>
<DataField name="hsa-miR-200c" optype="continuous" dataType="double"/>
<DataField name="hsa-miR-23b" optype="continuous" dataType="double"/>
<DataField name="hsa-miR-1246" optype="continuous" dataType="double"/>
<DataField name="hsa-miR-335" optype="continuous" dataType="double"/>
<DataField name="hsa-miR-150" optype="continuous" dataType="double"/>
<DataField name="hsa-miR-203" optype="continuous" dataType="double"/>
<DataField name="hsa-miR-450b-5p" optype="continuous" dataType="double"/>
<DataField name="hsa-miR-92a" optype="continuous" dataType="double"/>
<DataField name="hsa-miR-32" optype="continuous" dataType="double"/>
</DataDictionary>
<NeuralNetwork modelName="GSE3_MLP 14-4-2" functionName="classification">
<MiningSchema>
<MiningField name="Prediction" usageType="predicted"/>
<MiningField name="hsa-miR-200a" lowValue="1.000000" highValue="147.626652"/>
<MiningField name="hsa-miR-29a" lowValue="1.000000" highValue="604.480727"/>
<MiningField name="hsa-miR-320c" lowValue="105.373348" highValue="4001.547357"/>
<MiningField name="hsa-miR-1307" lowValue="1.000000" highValue="219.398678"/>
<MiningField name="hsa-miR-320d" lowValue="116.932819" highValue="5384.257709"/>
<MiningField name="hsa-miR-200c" lowValue="1.000000" highValue="213.503855"/>
<MiningField name="hsa-miR-23b" lowValue="1.000000" highValue="114.410793"/>
<MiningField name="hsa-miR-1246" lowValue="1.000000" highValue="109.476872"/>
<MiningField name="hsa-miR-335" lowValue="1.000000" highValue="884.104350"/>
<MiningField name="hsa-miR-150" lowValue="92.377753" highValue="6578.181167"/>
<MiningField name="hsa-miR-203" lowValue="1.000000" highValue="126.926211"/>
<MiningField name="hsa-miR-450b-5p" lowValue="10.205947" highValue="182.609031"/>
<MiningField name="hsa-miR-92a" lowValue="4645.120595" highValue="30613.753850"/>
<MiningField name="hsa-miR-32" lowValue="18.295154" highValue="675.138766"/>
</MiningSchema>
<NeuralInputs numberOfInputs="14">
<NeuralInput id="0">
<DerivedField>
<NormContinuous field="hsa-miR-200a" shift="-6.82004251178019e-003" scale="6.82004251178019e-003">
<LinearNorm orig="1.00000000000000e+000" norm="0.000000"/>
<LinearNorm orig="1.47626652000000e+002" norm="1.000000"/>
</NormContinuous>
</DerivedField>
</NeuralInput>
<NeuralInput id="1">
<DerivedField>
<NormContinuous field="hsa-miR-29a" shift="-1.65705374741107e-003" scale="1.65705374741107e-003">
<LinearNorm orig="1.00000000000000e+000" norm="0.000000"/>
<LinearNorm orig="6.04480726900000e+002" norm="1.000000"/>
</NormContinuous>
</DerivedField>
</NeuralInput>
<NeuralInput id="2">
<DerivedField>
<NormContinuous field="hsa-miR-320c" shift="-2.70453392883870e-002" scale="2.56662047867996e-004">
<LinearNorm orig="1.05373348000000e+002" norm="0.000000"/>
<LinearNorm orig="4.00154735700000e+003" norm="1.000000"/>
</NormContinuous>
</DerivedField>
</NeuralInput>
<NeuralInput id="3">
<DerivedField>
<NormContinuous field="hsa-miR-1307" shift="-4.57878228625764e-003" scale="4.57878228625764e-003">
<LinearNorm orig="1.00000000000000e+000" norm="0.000000"/>
<LinearNorm orig="2.19398678400000e+002" norm="1.000000"/>
</NormContinuous>
</DerivedField>
</NeuralInput>
<NeuralInput id="4">
<DerivedField>
<NormContinuous field="hsa-miR-320d" shift="-2.21996595711946e-002" scale="1.89849690489842e-004">
<LinearNorm orig="1.16932819400000e+002" norm="0.000000"/>
<LinearNorm orig="5.38425770900000e+003" norm="1.000000"/>
</NormContinuous>
</DerivedField>
</NeuralInput>
<NeuralInput id="5">
<DerivedField>
<NormContinuous field="hsa-miR-200c" shift="-4.70579699310546e-003" scale="4.70579699310546e-003">
<LinearNorm orig="1.00000000000000e+000" norm="0.000000"/>
<LinearNorm orig="2.13503854600000e+002" norm="1.000000"/>
</NormContinuous>
</DerivedField>
</NeuralInput>
<NeuralInput id="6">
<DerivedField>
<NormContinuous field="hsa-miR-23b" shift="-8.81750293378162e-003" scale="8.81750293378162e-003">
<LinearNorm orig="1.00000000000000e+000" norm="0.000000"/>
<LinearNorm orig="1.14410793000000e+002" norm="1.000000"/>
</NormContinuous>
</DerivedField>
</NeuralInput>
<NeuralInput id="7">
<DerivedField>
<NormContinuous field="hsa-miR-1246" shift="-9.21855488381237e-003" scale="9.21855488381237e-003">
<LinearNorm orig="1.00000000000000e+000" norm="0.000000"/>
<LinearNorm orig="1.09476872200000e+002" norm="1.000000"/>
</NormContinuous>
</DerivedField>
</NeuralInput>
<NeuralInput id="8">
<DerivedField>
<NormContinuous field="hsa-miR-335" shift="-1.13236901140112e-003" scale="1.13236901140112e-003">
<LinearNorm orig="1.00000000000000e+000" norm="0.000000"/>
<LinearNorm orig="8.84104350200000e+002" norm="1.000000"/>
</NormContinuous>
</DerivedField>
</NeuralInput>
<NeuralInput id="9">
<DerivedField>
<NormContinuous field="hsa-miR-150" shift="-1.42430701961873e-002" scale="1.54182903214071e-004">
<LinearNorm orig="9.23777533000000e+001" norm="0.000000"/>
<LinearNorm orig="6.57818116700000e+003" norm="1.000000"/>
</NormContinuous>
</DerivedField>
</NeuralInput>
<NeuralInput id="10">
<DerivedField>
<NormContinuous field="hsa-miR-203" shift="-7.94115846167579e-003" scale="7.94115846167579e-003">
<LinearNorm orig="1.00000000000000e+000" norm="0.000000"/>
<LinearNorm orig="1.26926211500000e+002" norm="1.000000"/>
</NormContinuous>
</DerivedField>
</NeuralInput>
<NeuralInput id="11">
<DerivedField>
<NormContinuous field="hsa-miR-450b-5p" shift="-5.91981704928630e-002" scale="5.80036028805681e-003">
<LinearNorm orig="1.02059471400000e+001" norm="0.000000"/>
<LinearNorm orig="1.82609030800000e+002" norm="1.000000"/>
</NormContinuous>
</DerivedField>
</NeuralInput>
<NeuralInput id="12">
<DerivedField>
<NormContinuous field="hsa-miR-92a" shift="-1.78874280728872e-001" scale="3.85079950176993e-005">
<LinearNorm orig="4.64512059500000e+003" norm="0.000000"/>
<LinearNorm orig="3.06137538500000e+004" norm="1.000000"/>
</NormContinuous>
</DerivedField>
</NeuralInput>
<NeuralInput id="13">
<DerivedField>
<NormContinuous field="hsa-miR-32" shift="-2.78531355822420e-002" scale="1.52243240439407e-003">
<LinearNorm orig="1.82951541900000e+001" norm="0.000000"/>
<LinearNorm orig="6.75138766500000e+002" norm="1.000000"/>
</NormContinuous>
</DerivedField>
</NeuralInput>
</NeuralInputs>
<NeuralLayer numberOfNeurons="4" activationFunction="tanh">
<Neuron id="14" bias="-2.76996937463630e+000">
<Con from="0" weight="5.70265753575301e+000"/>
<Con from="1" weight="2.16902333376997e+000"/>
<Con from="2" weight="6.51426267090276e+000"/>
<Con from="3" weight="-1.58998688134260e+000"/>
<Con from="4" weight="-5.84646881558277e-001"/>
<Con from="5" weight="1.62591035709612e+000"/>
<Con from="6" weight="4.30119886459300e+000"/>
<Con from="7" weight="5.04194722446169e+000"/>
<Con from="8" weight="-2.48425442210539e+000"/>
<Con from="9" weight="4.17610663472481e+000"/>
<Con from="10" weight="3.85636370651502e+000"/>
<Con from="11" weight="6.34140922284774e+000"/>
<Con from="12" weight="-3.66272261369052e+000"/>
<Con from="13" weight="3.26835407189448e-001"/>
</Neuron>
<Neuron id="15" bias="1.97655456316268e+000">
<Con from="0" weight="-5.77542917149599e+000"/>
<Con from="1" weight="-2.87864755918187e+000"/>
<Con from="2" weight="-2.74439706357216e+000"/>
<Con from="3" weight="4.34111783865472e+000"/>
<Con from="4" weight="-1.09958739905177e+001"/>
<Con from="5" weight="-2.17139525050582e+000"/>
<Con from="6" weight="-5.51417478505640e+000"/>
<Con from="7" weight="-9.24702290291701e+000"/>
<Con from="8" weight="1.59312254634707e+000"/>
<Con from="9" weight="-1.63137639751226e+000"/>
<Con from="10" weight="-1.13734075224966e+000"/>
<Con from="11" weight="-7.30755577723183e+000"/>
<Con from="12" weight="2.67839545709910e+000"/>
<Con from="13" weight="9.34575035449588e-001"/>
</Neuron>
<Neuron id="16" bias="7.54132948541789e-001">
<Con from="0" weight="2.36479204873861e+000"/>
<Con from="1" weight="-2.21135025294034e+000"/>
<Con from="2" weight="1.78797310999294e+000"/>
<Con from="3" weight="-2.45829941406349e+000"/>
<Con from="4" weight="1.61801610513699e+000"/>
<Con from="5" weight="-3.63854327913089e+000"/>
<Con from="6" weight="-4.76636935100581e-001"/>
<Con from="7" weight="3.21880161928960e-001"/>
<Con from="8" weight="-1.70912192763740e+000"/>
<Con from="9" weight="7.00861601098405e+000"/>
<Con from="10" weight="6.02382879654694e+000"/>
<Con from="11" weight="-1.19727844101296e+000"/>
<Con from="12" weight="-2.78154066118407e+000"/>
<Con from="13" weight="-2.26617825001314e-001"/>
</Neuron>
<Neuron id="17" bias="-1.34585251298999e+000">
<Con from="0" weight="-5.48829756996580e+000"/>
<Con from="1" weight="-1.79779365223475e+000"/>
<Con from="2" weight="-9.95542561130764e+000"/>
<Con from="3" weight="4.07390344273149e+000"/>
<Con from="4" weight="1.55617428578662e+000"/>
<Con from="5" weight="1.35228604627042e+000"/>
<Con from="6" weight="-1.53517270543965e+000"/>
<Con from="7" weight="4.61031353434048e-001"/>
<Con from="8" weight="3.06482265399453e+000"/>
<Con from="9" weight="-6.68977886481794e+000"/>
<Con from="10" weight="-5.17348703934568e+000"/>
<Con from="11" weight="-1.53198282372672e+000"/>
<Con from="12" weight="2.58583799659752e+000"/>
<Con from="13" weight="-8.30579042352847e-001"/>
</Neuron>
</NeuralLayer>
<NeuralLayer numberOfNeurons="2" activationFunction="identity" normalizationMethod="softmax">
<Neuron id="18" bias="2.13634424168110e-001">
<Con from="14" weight="1.73851610488576e+000"/>
<Con from="15" weight="2.00290183086046e+000"/>
<Con from="16" weight="-5.90305948126621e-003"/>
<Con from="17" weight="-1.08061527005460e+000"/>
</Neuron>
<Neuron id="19" bias="8.74151477968645e-001">
<Con from="14" weight="-1.79028854434823e+000"/>
<Con from="15" weight="-2.10172314037649e+000"/>
<Con from="16" weight="1.63124736021494e-002"/>
<Con from="17" weight="1.21347721016777e+000"/>
</Neuron>
</NeuralLayer>
<NeuralOutputs numberOfOutputs="2">
<NeuralOutput outputNeuron="18">
<DerivedField optype="categorical">
<NormDiscrete field="Prediction" value="Controls or Borderline"/>
</DerivedField>
</NeuralOutput>
<NeuralOutput outputNeuron="19">
<DerivedField optype="categorical">
<NormDiscrete field="Prediction" value="Ovarian Cancer"/>
</DerivedField>
</NeuralOutput>
</NeuralOutputs>
<Output>
    <OutputField name="probability_disease" feature="probability" value="Ovarian Cancer"/>
    <OutputField name="probability_no_disease" feature="probability" value="Controls or Borderline"/>
</Output>
</NeuralNetwork>
</PMML>
